# Supplementary material for: β-Xylosidase SRBX1 Activity from Sporisorium reilianum and Its Synergism with Xylanase SRXL1 in Xylose Release from Corn Hemicellulose
Source: J Fungi (Basel). 2022 Dec 13;8(12):1295. doi: 10.3390/jof8121295 (PMC9781407; doi:10.3390/jof8121295)
Supplement: Supplementary file 1 [file jof-08-01295-s001.zip]

Archive with 1 entries (1 files):
- jof-2047201-supplementary.pdf
